# Supplementary material for: Ethosomal Gel for Topical Administration of Dimethyl Fumarate in the Treatment of HSV-1 Infections
Source: Int J Mol Sci. 2023 Feb 18;24(4):4133. doi: 10.3390/ijms24044133 (PMC9967198; doi:10.3390/ijms24044133)
Supplement: Supplementary file 1 [file ijms-24-04133-s001.zip]

Archive with 1 entries (1 files):
- ijms-2211458-SI.pdf
